# Supplementary material for: Universal epitaxy of non-centrosymmetric two-dimensional single-crystal metal dichalcogenides
Source: Nat Commun. 2023 Feb 3;14:592. doi: 10.1038/s41467-023-36286-6 (PMC9898269; doi:10.1038/s41467-023-36286-6)
Supplement: Supplementary file 2 — Source Data [file 41467_2023_36286_MOESM2_ESM.xlsx]

## Sheet: Figure 4d
-5	-1.1694
-4	-1.71526
-3	-1.90129
-2	-1.21418
-1	-0.91563
0	-1.21037
1	-0.51755
2	-1.82489
3	-1.61486
4	-1.05134
5	-1.20652

## Sheet: Figure 4e
1	-1.95676
2	-0.53172
3	-1.03546
